# Supplementary material for: Comparative Meta-Analysis of Triplet vs. Quadruplet Induction Regimens in Newly Diagnosed, Treatment Naïve, Multiple Myeloma
Source: Cancers (Basel). 2024 Aug 23;16(17):2938. doi: 10.3390/cancers16172938 (PMC11394295; doi:10.3390/cancers16172938)
Supplement: Supplementary file 1 [file cancers-16-02938-s001.zip]

Archive with 1 entries (1 files):
- cancers-3132963-supplementary.pptx
